# Supplementary material for: A High Throughput Approach Based on Dynamic High Pressure for the Encapsulation of Active Compounds in Exosomes for Precision Medicine
Source: Int J Mol Sci. 2021 Sep 13;22(18):9896. doi: 10.3390/ijms22189896 (PMC8470411; doi:10.3390/ijms22189896)
Supplement: Supplementary file 1 [file ijms-22-09896-s001.zip]

Archive with 1 entries (1 files):
- ijms-1347765-supplementary.pdf
